# Supplementary material for: mRNA export in the apicomplexan parasite Toxoplasma gondii: emerging divergent components of a crucial pathway
Source: Parasit Vectors. 2018 Jan 25;11:62. doi: 10.1186/s13071-018-2648-4 (PMC5785795; doi:10.1186/s13071-018-2648-4)
Supplement: Additional file 1: Table S1. — Proteins involved in nuclear export in the three apicomplexan genomes analyzed. Identification number for proteins involved in nuclear import and export for the apicomplexan genomes, Toxoplasma gondii, Plasmodium falciparum and Cryptosporidium spp. are shown. Gene names for the human homologs are shown, and their corresponding annotation numbers are shown as references. When applicable, the name of the yeast homolog is indicated. Complexes with conserved components are highlighted in color. Statistics (E-value and % identity) are provided for each protein when compared to the human homolog. Conserved proteins are highlighted in bold. (*) indicates that these proteins were previously identified in the respective genomes in another study [77]. The Toxoplasma gondii, Plasmodium falciparum and Cryptosporidium spp. genomes were searched with the following keywords: “nuclear transport receptor”, “nuclear RNA export proteins”, “RNA export”, “importin alpha/beta”, “RNA-binding protein”, “regulator of nonsense transcripts”, “transportin”, “RAs-related nuclear protein/GTP-binding nuclear protein RAN”, “regulator of chromosome condensation”, “major exportin”, “exportins” and “THO complex”. Collected hits were translated into protein sequences, and domains were analyzed using Pfam [91]. To identify human homologs, the collected T. gondii, P. falciparum and Cryptosporidium spp. hits were searched against the Homo sapiens database using the Blastp tool from BLAST, and sequences with the lowest E-value were selected. T. gondii, P. falciparum and Cryptosporidium spp. homologs found were double-checked by searching the T. gondii, P. falciparum and Cryptosporidium spp. genome databases using the human homologs identified in the previous step as queries. Domains identified by Pfam were double-checked using Conserved Domain from BLAST. Using the above strategy, we were able to identify proteins at the protein family level, but the approach was not very accurate for identifying specific [file 13071_2018_2648_MOESM1_ESM.xls]

## Sheet: Plan1
	Additional file 1: Table S1. Proteins involved in nuclear import and export in the three apicomplexan genomes analyzed.
		Human	Uniprot	Yeast homolog	P. falciparum	E-value	Identity (% )	T. gondii	E-value	Identity (% )	Cryptosporidium spp.	E-value	Identity (% )
Ran Independent Pathway (mRNA Export)	Export Receptors	NTF2	P61970	Ntf2	Q8ILX1	1e-21	34	A0A151HQK4	1e-26	40	A0A1J4ME00	2e-32	45
		Nxt1	Q9UKK6	Nxt1
		NXF1/P15	Q9UKK6
		TAP	Q9UBU9	Mex67p
	TREX	Thoc1	Q8R3N6	Hpr1
		Thoc2	Q8NI27	Tho2	A0A0L0D166	5E-10	23	S8F4P7	1E-8	25	B6AFS4	6E-6	21
		Thoc3	Q8VE80	Thp2
		Thoc4 (Aly/ref)	in the list
		Thoc5	Q8BKT7	None
		Thoc6	Q5U4D9	None
		Thoc7	A0A024R341	Mft1
		Aly/REF	Q86V81
		UAP56. DDX39B	Q13838		Q9TY94	0	58	A0A125YNR2	0	65	A0A1J4MLS0	0	69
	TREX-2	GANP/SHDP1	P46674	Sac3
		PCID2 (Q5JVF3)	Q08231	Thp1
		DSS1	O94742	Sem1
		CEN2	P06704	CDC31	Q8IJC7	3e-53	58	A0A086M8X4	5e-57	62	Q5CS65	1e-60	61
		ENY2	Q6WNK7	SUS1
	EJC	Magoh (mago nashi)	P61326		Q8IBJ9	7e-73	73	A0A0F7UZN9	2e-87	80
		Y14	Q9Y5S9		Q8IM34	3e-29	48	S7V3Q8	1e-30	56
		MLN51	O15234
		eIF4A-III	P38919		Q8IFN9	0	66	A0A125YSV6	0	78	A0A1J4MNT3	0	61
	NMD	upf1	Q92900		A0A024W7N7	0	52	A0A0F7V5Q1	0	44
		upf2	Q9HAU5					S7WGU6	7e-61	27
		upf3	Q9H1J1		A0A0L7KII5	6E-5	35	A0A086LIB4	7E-7	34
	Peripheral Proteins	Acinus (ACIN1)	Q9UKV3
		RNPS1 **	Q15287
		PININ (PNN)	Q9H307
		Srm160 (SRRM1)	Q8IYB3
Ran Dependent Pathway	RAN-GTP gradient	RCC1	P18754	Prp20	A0A024VT76	9e-29	24	A0A086LE08	1e-28	27	B6AHT0	4e-30	23
		RanGAP	P46060	RNA1
		Ran	P62826	GSP1	A0A0L7M9C1	4e-109	71	A0A125YV46	2e-113	72	A0A1J4MI39	6e-115	72
		RanBP1	P43487	Yrb1p	A0A024XDT8	2e-33	47	A0A086JI85	5e-34	45	A0A1J4MRK6	2e-37	53
		RanBP3	Q9H6Z4	Ranbp3
		RanBP6	O60518	Kap121p
		RanBP17	Q9H2T7	None	C0H530	3e-63	31				B6AFJ3	1e-176	32
	Transportins	Transportin 1	Q92973	Kap104	W7JRL1	5e-59	41	A0A086PLE5	6e-136	38	A0A1J4MLJ2	8e-115	31
		Transportin 2	O14787	Kap104
		Transportin SR	Q9Y5L0	Kap122p				A0A086LNM9	1E-12	25
	Importins	Importin 4	Q8TEX9	Yrb4p - Kap123p
		Importin 5/RanBP5	O00410	Pse1p - Kap121	A0A024VUB0	1e-101	26	A0A125YUH4	6e-81	27	B6ABW9	3e-91	25
		Importin 7	O95373	Nmd5p - Kap119p	A0A0L1IGD8	5E-10	21	A0A151HQJ6	8e-52	26
		Importin 8	O15397	Kap119p
		Importin 9	Q96P70	Kap114p
		Importin 13	O94829	Pdr6p
		Importin 11/RanBP11	Q9UI26	Lph2p
	Major Importins	Importin alpha	P52294	Srp1p	Q8IAW0	1e-158	50	A0A125YID0	7e-179	54	Q5CVP7	2e-165	48
		Importin beta	Q14974	Kap95	Q8IAY9	9e-108	30	A0A125YVL8	5e-116	30	Q5CYB0	4e-121	30
	Major Exportin	CRM1/Exportin 1	O14980	Xpo1p	O77312	3e-85	29	S8G0P0	0	38	A0A0S4TCY9	0	31
	Exportins	CAS	P55060	Cse1p	A0A024V7H4	1e-25	25	A0A086Q1U8	6e-115	31	B6AGG6	4e-72	26
		Exportin-t	O43592	Los1p	A0A0L7M518	3E-12	23	S7V0R9	0.0004	20	B6AFK5	7E-14	26
		Exportin 4	Q9C0E2	None
		Exportin 5	Q9HAV4	Msn5p
		Exportin 6	Q96QU8	None
		Exportin 7	Q9UIA9	None	A0A0L7K5Q6	2e-66	32	A0A125YMQ9	0	32	B6AFJ3	1e-180	32
